# Supplementary material for: The Role of Bronchoalveolar Lavage in Systemic Sclerosis Interstitial Lung Disease: A Systematic Literature Review
Source: Pharmaceuticals (Basel). 2022 Dec 19;15(12):1584. doi: 10.3390/ph15121584 (PMC9781787; doi:10.3390/ph15121584)
Supplement: Supplementary file 1 [file pharmaceuticals-15-01584-s001.zip]

Archive with 2 entries (2 files):
- SUPPLEMENTARY DATA S1_PEO.pdf
- SUPPLEMENTARY TABLE S1_QUADAS.pdf
